# Supplementary material for: The DUB family in Populus: identification, characterization, evolution and expression patterns
Source: BMC Genomics. 2021 Jul 15;22:541. doi: 10.1186/s12864-021-07844-3 (PMC8281628; doi:10.1186/s12864-021-07844-3)
Supplement: Supplementary file 4 — Additional file 4 Table S4. RNA-sequencing data for 88 PtrDUB genes used in this study. [file 12864_2021_7844_MOESM4_ESM.xls]

## Sheet: Sheet1
Table S4.RNA-sequencing data for 88 PtrDUB genes used in this study.
	ApB	AxB	F	FM	G43h	M	ML	PC	REF	RTC	YFB	YMB	Phloem3	Xylem1
PtrUBP1	418.65	461.945	340.645	376.4	397.79	346.16	310	275.85	321.6	366.135	461.1	263.215	423.555	448.58
PtrUBP2	492.9	571.43	387.86	540.405	527.555	318.725	488.075	493.695	611.9	641.24	413.86	514.205	535.43	607.823
PtrUBP3	616.75	568.3	327.395	340.145	613.285	388.705	528.67	409.92	523.725	500.65	427.275	282.88	897.91	2382.36
PtrUBP4	476.73	502.325	400.865	405.645	595.075	398.975	542.675	453.675	510.995	460.09	448.75	463.81	628.315	826.87
PtrUBP5.1	453.521	439.235	409.549	447.334	368.69	470.652	435.548	489.928	451.031	414.77	465.235	419.973	465.986	462.868
PtrUBP5.2	387.285	388.215	354.19	415.18	326.305	332.965	353.435	378.59	306.235	338.425	406.42	299.47	402.515	562.037
PtrUBP6	984.855	478.52	389.07	464.36	597.255	409.4	961.26	610.465	579.13	470.515	555.53	367.42	1260.52	2392.78
PtrUBP7	836.065	889.25	440.725	388.08	611.375	375.75	487.16	746.125	763.27	698.225	720.045	633.29	1038.38	1641.91
PtrUBP8.1	456.48	385.47	533.59	548.975	350.525	483.32	459.4	531.48	433.955	395.43	484.85	450.06	343.05	317.393
PtrUBP8.2	456.455	703.685	451.575	362.025	608.325	419.76	511.49	466.77	945.625	602.63	570.685	459.93	892.905	1153.89
PtrUBP8.3	358.185	343.295	369.965	372.87	322.63	398.56	348.5	332.235	315.615	397.045	421.62	442.76	334.025	431.077
PtrUBP9	627.93	699.88	364.505	358.685	580.04	365.04	378.495	546.735	458.695	440.115	449.545	448.85	1146.17	1860.52
PtrUBP10	703.965	949.01	438.325	400.785	507.06	392.92	1061.38	836.46	931.18	891.405	822.12	624.64	2418.51	5141.15
PtrUBP12.1	766.08	785.86	457.78	544.38	641.725	593.645	509.125	733.74	852.615	638.56	817.75	726.315	973.25	1216.21
PtrUBP12.2	739.795	812.055	651.075	485.595	635.695	537.12	828.525	1523.86	1079.4	652.68	854.2	615.51	1265.08	1425.97
PtrUBP13.1	939.8	1124.83	729.83	817.24	704.85	719.52	1132.44	1737.67	1089.52	1008.2	1130.22	1078.93	2910.51	2746.81
PtrUBP13.2	964.17	1281.1	647.37	367.798	887.7	446.668	429.385	1164.6	1573.91	1033.25	1539.72	1238.12	3573.5	4139.77
PtrUBP14.1	696.295	1039.54	598.5	559.51	557.56	592.65	801.03	720.2	1386.35	604.655	742.925	732.17	1412.13	730.873
PtrUBP14.2	1274.63	1420.59	461.275	2028.12	642.985	558.79	627.98	705.405	870.155	568.125	1044.1	699.535	1049.78	917.837
PtrUBP15.1	479.62	549.575	407.195	416.525	468.33	367.87	347.17	419.545	428.43	405.755	657.49	417.54	887.365	440.147
PtrUBP15.2	479.62	549.575	407.195	416.525	468.33	367.87	347.17	419.545	428.43	405.755	657.49	417.54	887.365	440.147
PtrUBP16	750.115	1128.14	459.58	416.36	760.695	455.16	431.005	684.64	956.96	605.865	1048.71	1394.96	1136.48	1470.48
PtrUBP17	337.96	317.04	381.8	504.515	345.44	341.53	279.64	352.275	311.905	300.75	333.685	291.805	384.985	529.59
PtrUBP18.1	294.6	222.725	370.57	383.4	268.155	378.165	254.96	206.975	204.965	322.13	230.045	274.575	166.285	157.303
PtrUBP18.2	550.075	644.735	508.915	423.85	568.07	586.01	351.62	472.43	719.09	445.175	748.55	443.645	535.66	852.62
PtrUBP19	414.175	464.45	328.315	331.075	518.805	307.975	356.555	395.84	431.49	383.495	429.565	381.365	469.125	405.95
PtrUBP20	439.855	517.13	389.295	354.365	378.38	441.49	286.665	428.87	642.07	422.725	449.75	469.24	439.99	339.943
PtrUBP21	700.655	757.13	560.135	636.155	479.85	612.145	463.16	900.975	622.105	589.815	697.655	675.745	493.59	374.343
PtrUBP22.1	474.63	522.83	364.115	406.715	526.92	378.69	378.245	434.77	456.58	477.935	439.875	494.995	432.44	509.693
PtrUBP22.2	452.59	451.57	371.64	398.755	360.04	354.525	326.52	394.235	416.17	375.9	413.3	355.145	539.25	523.263
PtrUBP22.3	523.71	665.91	442.065	412.895	546.05	421.22	502.97	611.775	942.15	635.875	790.755	716.23	1073.86	876.867
PtrUBP23.1	464.822	463.303	405.517	381.04	380.712	411.04	399.887	496.483	443.942	477.7	454.275	421.22	814.635	1062.25
PtrUBP23.2	410.02	333.16	395.06	379.41	307.025	372.28	271.065	340.515	316.205	303.88	341.605	262.5	361.965	355.12
PtrUBP24	731.225	699.595	396.702	382.212	380.668	397.262	394.235	465.397	467.738	396.522	581.852	360.105	1217.18	1421.93
PtrUBP25.1	917.195	1348.47	489.78	494.865	710.81	572.605	685.245	1029.51	1008.15	790.62	1623.98	1061.68	974.06	1186.4
PtrUBP25.2	448.55	491.565	388.69	397.34	310.955	435.385	357.78	312.11	397.85	328.83	454.09	312.23	539.725	726.633
PtrUBP26.1	455.952	443.61	438.145	350.887	430.257	428.238	485.988	362.905	398.73	404.418	468.498	384.915	449.877	418.685
PtrUBP26.2	348.395	405.71	383.23	403.175	368.975	353.335	322.7	334.05	453.975	435.965	476.8	333.47	345.995	597.42
PtrUBP27	407.48	522.735	408.825	352.835	366.88	448.825	366.87	426.89	406.75	403.195	409.005	390.475	680.945	776.04
PtrUBP28	362.485	490.8	411.23	364.425	278.275	355.075	232.39	319.135	402.42	356.445	488.185	347.3	1271.68	1056.67
PtrUBP29	415.475	349.31	354.61	402.005	322.62	347.715	283.985	341.51	324.52	335.7	360.99	282.925	428.105	342.547
PtrUBP30	370.9	331.18	342.012	395.265	363.783	317.025	322.515	318.038	321.485	329.777	379.76	301.425	274.525	296.472
PtrUBP31	276.29	297.43	360.995	392.175	307.995	350.94	323.61	385.655	277.24	324.695	339.82	313.005	495.495	557.703
PtrUBP32	294.93	285.665	387.99	410.975	266.94	364.46	328.07	302.68	264.175	351.72	281.245	284.49	191.54	186.657
PtrUCH1	466.995	583.71	317.985	341.12	429.86	366.945	385.035	456.615	557.52	484.835	431.99	446.63	908.785	757.737
PtrUCH2	1273.78	1065.96	450.285	413.315	588.74	433.22	513.105	850.51	1024.97	1000.68	830.97	841.92	2588.3	1274.07
PtrUCH3	1337.77	1248.47	379.79	410.305	1035.81	374.435	852.82	998.13	1080.33	1262.36	577.94	717.05	2779.7	2899.2
PtrOTU1.1	920.215	1082.42	462.545	449.455	985.41	408.965	475.22	586.87	827.105	763.635	778.655	879.305	1375.8	1067.46
PtrOTU1.2	624.37	861.055	443.71	456.545	818.735	455.475	335.53	457.53	618.115	757.745	710.91	701.465	652.73	1089.83
PtrOTU2.1	1212.89	1569.19	434.12	405.845	1720.42	367.365	1372.81	1379.03	1388.71	1269.67	587.6	870.2	3391.57	7260.58
PtrOTU2.2	1999.57	2197.51	934.34	817.66	1188.68	1196.04	2034.65	1800.21	2299.57	1435.11	1227.26	1554.6	2609.55	2303.35
PtrOTU2.3	580.435	371.885	376.11	385.045	593.165	347.02	493.425	361.625	462.19	482.725	330.22	442.37	967.75	661.437
PtrOTU3	748.145	747.355	394.695	404.065	1117.77	395.925	687.615	517.26	726.42	688.53	940.515	845.345	970.505	469.74
PtrOTU4.1	378.37	402.545	441.135	444.98	443.705	374.485	338.19	306.375	342.155	336.36	444.425	374.355	476.78	689.277
PtrOTU4.2	474.185	531.72	397.345	443.29	330.015	416.115	397.15	507.46	364.895	474.565	594.92	362.505	974.735	789.397
PtrOTU4.3	464.705	450.78	445.365	454.18	631.035	410.365	953.375	564.775	1012.51	581.79	502.84	601.325	6860.44	299.023
PtrOTU4.4	1900.59	1886.22	629.043	499.875	801.87	863.155	992.288	750.725	689.11	597.337	991.192	851.918	1941.03	1821.05
PtrOTU4.5	849.235	830.9	386.705	411.875	399.28	472.355	1144.11	688.355	434.93	445.175	588.57	441.25	1229.83	983.873
PtrOTU5	1211.03	2097.28	915.505	1199.36	862.625	924.73	1841.8	1350.11	1060.93	1364.01	1266.47	1591.53	2016.23	997.333
PtrOTLD1.1	1126.22	1539.01	410.97	422.96	1366.62	437.57	551.55	881.065	1528.76	881.03	1423.66	1198.89	1920.84	2393.42
PtrOTLD1.2	807.05	811.265	411.175	349.47	829.82	388.42	548.765	521.325	719.705	669.655	917.56	859.95	1585.34	1961.98
PtrOTU7	389.035	347.405	348.86	322.315	331.4	425.99	302.53	301.495	409.12	420.01	573.22	454.485	273.455	307.873
PtrOTU9.1	716.88	722.075	433.965	456.005	751.34	459.975	929.18	469.075	742.6	1312.12	529.855	418.115	943.905	640.837
PtrOTU9.2	459.587	659.8	481.827	403.28	473.603	421.658	686.16	653.442	501.195	405.918	402.728	490.712	836.628	934.923
PtrOTU9.3	401.455	460	457.925	520.42	349.065	485.255	430.62	447.265	438.065	504.385	447.23	461.03	360.36	336.19
PtrOTU10.1	989.425	1244.66	429.13	527.16	899.76	522.855	1005.1	1131.34	1092.8	1181.11	1809.06	1090.43	2635.55	3255.8
PtrOTU10.2	983.405	2225.71	476.43	405.02	1145.57	542.845	1088.43	4464.32	1558.39	443.125	531.205	821.65	7743.5	12920.3
PtrOTU11.1	360.72	372.725	402.965	372.2	414.155	390.95	420.455	425.765	350.46	416.26	453.325	397.785	628.905	607.36
PtrOTU11.2	334.78	348.96	337.805	343.88	427.1	329.72	291.765	283.555	337.085	302.31	444.845	278.78	539.27	960.677
PtrOTU12	560.7	537.415	437.735	446.46	823.19	492.17	501.85	615.39	770.59	1541.09	520.67	517.855	1444.27	2676.37
PtrMJD1	400.085	460.115	506.59	409.075	380.045	415.695	444.45	539.675	485.975	400.335	486.075	431.945	1917	1740.86
PtrMJD2	526.165	620.34	731.715	703.66	448.51	1220.94	703.63	922.995	503.105	565.525	467.99	468.365	958.74	924.793
PtrMJD3	370.295	424.82	442.66	376.62	479.44	365.605	510.925	475.975	392.81	411.68	402.86	397.365	331.605	287.873
PtrMJD4	526.165	620.34	731.715	703.66	448.51	1220.94	703.63	922.995	503.105	565.525	467.99	468.365	958.74	924.793
PtrBRCC36A	648.77	817.315	597.28	452.44	853.765	515.535	564.975	662.765	866.96	701.005	655.63	760.51	1199.95	1109.8
PtrBRCC36B	2513.68	2377.07	551.865	676.89	1283.55	606.665	1415.33	1560.65	1953.37	1238.34	1205.53	1110.03	4675.01	2432.75
PtrBRCC36C	403.965	381.505	434.435	519.45	352.205	506.62	263.385	403.35	394.365	352.475	515.725	628.21	467.405	349.49
PtrBRCC36D	3871.09	5137.59	1424.55	459.94	2247.99	1479.8	1499.6	2653.43	2792.7	2025.75	2933.82	3001.11	6809.97	7859.31
PtrBRCC36E	1596.36	1918.58	556.15	500.91	1325.05	567.365	511.765	1022.92	1828.8	1539.88	1188.22	1224.4	2401.22	1150.55
PtrBRCC36F	1606.82	1742.47	459.15	391.73	839.68	511.255	818.5	1082.82	1208.94	925.09	1122.49	834.8	2706.13	3092.6
PtrBRCC36G	1596.36	1918.58	556.15	500.91	1325.05	567.365	511.765	1022.92	1828.8	1539.88	1188.22	1224.4	2401.22	1150.55
PtrRPN11.1	1942.48	1475.26	364.09	374.29	1368.65	366.76	1777.79	1577.66	1316.17	814.165	956.86	579.64	5193.86	4254.62
PtrRPN11.2	2728.89	2468.14	622.165	566.76	2242.86	1158.14	1829.24	3213.01	2483.22	2119.49	1445.74	2493.16	5734.35	6088.44
PtrAMSH1	1039.65	1194.32	579.63	1136.18	1073.06	736.515	1756.6	1689.94	1810.94	1217.85	1572.18	1988.11	1747.89	2674.11
PtrAMSH2	562.89	719.005	396.33	391.535	904.635	408.64	676.23	580.205	393.485	385.985	473.87	552.28	309.93	376.953
PtrAMSH3	777.85	1151.72	420.085	441.38	784.07	364.86	311.585	737.775	1087.71	877.805	1313.7	943.54	1449.65	2229.41
PtrCSN5A	1798.78	1685.5	511.675	391.54	1861.43	642.81	801.1	960.7	1159.37	1117.58	1064.17	1089.39	2695.94	2570
PtrCSN5B	768.322	717.285	408.462	388.255	537.992	399.548	462.262	654.653	554.745	528.915	688.308	530.528	1091.28	1535.83
