# Supplementary material for: The DUB family in Populus: identification, characterization, evolution and expression patterns
Source: BMC Genomics. 2021 Jul 15;22:541. doi: 10.1186/s12864-021-07844-3 (PMC8281628; doi:10.1186/s12864-021-07844-3)
Supplement: Supplementary file 5 — Additional file 5 Table S5. The value of Ka, Ks, and Ka/Ks for syntenic gene pairs from different species. [file 12864_2021_7844_MOESM5_ESM.xlsx]

## Sheet: Populus-Populus
Table S5.The value of Ka, Ks, and Ka/Ks for syntenic gene pairs from different species.
Gene ID	Gene ID	Ka	Ks	Ka/Ks
Potri.001G315600.1.v3.1	Potri.017G055600.3.v3.1	0.0817434	0.207065	0.394772
Potri.005G074900.1.v3.1	Potri.007G093600.1.v3.1	0.00919816	0.232713	0.0395258
Potri.006G033800.2.v3.1	Potri.016G031900.1.v3.1	0.0479132	0.223765	0.214123
Potri.001G214800.2.v3.1	Potri.016G067400.1.v3.1	0.376429	1.23092	0.305812
Potri.006G201100.2.v3.1	Potri.016G067400.1.v3.1	0.0670745	0.251905	0.266269
Potri.001G214800.2.v3.1	Potri.006G201100.2.v3.1	0.325564	1.61446	0.201655
Potri.001G214800.2.v3.1	Potri.016G067400.1.v3.1	0.376429	1.23092	0.305812
Potri.001G449000.2.v3.1	Potri.011G152500.2.v3.1	0.0501037	0.242681	0.206459
Potri.006G198300.2.v3.1	Potri.010G245100.1.v3.1	0.0742122	1.88746	0.0393185
Potri.006G198300.2.v3.1	Potri.016G064100.3.v3.1	0.013118	0.254523	0.0515398
Potri.006G198300.2.v3.1	Potri.016G064100.3.v3.1	0.013118	0.254523	0.0515398
Potri.008G012600.4.v3.1	Potri.010G245100.1.v3.1	0.0162587	0.24318	0.0668588
Potri.006G198300.2.v3.1	Potri.010G245100.1.v3.1	0.0742122	1.88746	0.0393185
Potri.008G012600.4.v3.1	Potri.010G245100.1.v3.1	0.0162587	0.24318	0.0668588
Potri.010G245100.1.v3.1	Potri.016G064100.3.v3.1	0.0746519	1.8261	0.0408805
Potri.001G408800.1.v3.1	Potri.011G125800.2.v3.1	0.0373293	0.226335	0.16493
Potri.001G378900.1.v3.1	Potri.011G095200.1.v3.1	0.0576787	0.192474	0.29967
Potri.002G104800.1.v3.1	Potri.005G156900.1.v3.1	0.0900349	0.231892	0.388262
Potri.006G270600.2.v3.1	Potri.018G009500.1.v3.1	0.0627863	0.238247	0.263534
Potri.001G142000.1.v3.1	Potri.003G092400.1.v3.1	0.109781	0.236677	0.463843
Potri.006G266100.1.v3.1	Potri.018G017000.1.v3.1	0.0457732	0.289732	0.157985
Potri.006G185200.3.v3.1	Potri.018G107500.1.v3.1	0.10647	0.213753	0.498101
Potri.001G394600.1.v3.1	Potri.011G112800.1.v3.1	0.0680185	0.231919	0.293285
Potri.002G081600.1.v3.1	Potri.005G179500.8.v3.1	0.0602191	0.235128	0.256112
Potri.006G010100.1.v3.1	Potri.016G014000.1.v3.1	0.0392836	0.222869	0.176263
Potri.012G071900.1.v3.1	Potri.015G066500.1.v3.1	0.0609645	0.22108	0.275757
Potri.004G130400.5.v3.1	Potri.017G075200.1.v3.1	0.0284425	0.260232	0.109297
Potri.001G067400.2.v3.1	Potri.003G162600.1.v3.1	0.0491724	0.280482	0.175313
Potri.001G435500.2.v3.1	Potri.011G139500.1.v3.1	0.0360493	0.230684	0.156271
Potri.001G430200.1.v3.1	Potri.011G139500.1.v3.1	0.0468903	0.186346	0.25163
Potri.006G057400.3.v3.1	Potri.016G050900.1.v3.1	0.102567	0.245602	0.417615
Potri.008G026100.1.v3.1	Potri.010G234300.1.v3.1	0.0489627	0.268641	0.182261
Potri.004G196800.1.v3.1	Potri.009G160100.1.v3.1	0.0503396	0.25752	0.195478
Potri.006G125900.1.v3.1	Potri.008G036700.2.v3.1	0.399312	1.37894	0.289579
Potri.008G036700.2.v3.1	Potri.010G225400.1.v3.1	0.137753	0.238223	0.578251
Potri.006G125900.1.v3.1	Potri.010G225400.1.v3.1	0.405366	1.35981	0.298105
Potri.006G021700.10.v3.1	Potri.016G019700.5.v3.1	0.0548816	0.398097	0.13786
Potri.001G249400.2.v3.1	Potri.009G043400.1.v3.1	0.361634	0.565126	0.639918
Potri.006G095700.1.v3.1	Potri.016G110300.1.v3.1	0.0589201	0.221244	0.266313
Potri.002G233500.1.v3.1	Potri.014G147100.1.v3.1	0.02873	0.209307	0.137262
Potri.001G202400.1.v3.1	Potri.003G031900.1.v3.1	0.079178	0.177911	0.445043
Potri.002G127900.1.v3.1	Potri.014G032900.2.v3.1	0.00415466	0.223767	0.0185669
Potri.012G055400.1.v3.1	Potri.015G045800.1.v3.1	0.232848	0.573932	0.405706
Potri.006G275100.1.v3.1	Potri.018G006100.1.v3.1	0.0323418	0.291211	0.111059

## Sheet: Populus-Arabidopsis
Gene ID	Gene ID	Ka	Ks	Ka/Ks
AT1G04860.1	Potri.001G315600.1	0.385088	2.45815	0.156657
AT2G22310.1	Potri.007G093600.1	0.0543593	1.69757	0.0320218
AT4G39910.1	Potri.007G093600.1	0.0513782	3.38051	0.0151983
AT2G22310.1	Potri.005G074900.1	0.0593599	1.64143	0.0361635
AT4G39910.1	Potri.005G074900.1	0.0511183	3.08231	0.0165844
AT2G40930.1	Potri.016G031900.1	0.219406	1.69166	0.129699
AT2G40930.1	Potri.006G033800.3	0.201566	1.55067	0.129986
AT5G22030.1	Potri.001G214800.2	0.206873	1.52196	0.135925
AT1G32850.1	Potri.001G449000.2	0.282377	2.14526	0.131629
AT4G10570.1	Potri.001G449000.2	0.254616	1.88525	0.135057
AT1G32850.1	Potri.011G152500.2	0.296364	3.02531	0.0979616
AT4G10570.1	Potri.011G152500.2	0.262945	1.6463	0.159719
AT3G11910.1	Potri.006G198300.2	0.0711158	2.19707	0.0323685
AT5G06600.1	Potri.006G198300.2	0.059168	2.22079	0.0266428
AT3G11910.1	Potri.016G064100.1	0.0748872	2.11393	0.0354256
AT3G58260.1	Potri.016G064100.3	0.596096	3.9015	0.152786
AT3G58340.1	Potri.016G064100.1	0.702934	3.98718	0.176298
AT5G06600.1	Potri.016G064100.1	0.0632329	1.89173	0.033426
AT1G17110.2	Potri.001G378900.1	0.297351	4.7063	0.0631815
AT4G24560.1	Potri.002G104800.1	0.461787	1.63709	0.282078
AT5G65450.1	Potri.002G104800.1	0.408866	4.60769	0.0887355
AT4G24560.1	Potri.005G156900.1	0.424798	2.6956	0.15759
AT5G65450.1	Potri.005G156900.1	0.405625	3.60766	0.112434
AT2G24640.1	Potri.018G011200.1	0.129328	1.30233	0.0993053
AT4G31670.1	Potri.018G011200.1	0.222333	2.20764	0.100711
AT2G24640.1	Potri.006G270600.2	0.287412	2.71027	0.106046
AT4G31670.1	Potri.006G270600.2	0.325581	4.43561	0.0734017
AT4G17895.1	Potri.003G092400.1	0.53852	4.49364	0.119841
AT5G46740.1	Potri.003G092400.1	0.599294	4.47024	0.134063
AT4G17895.1	Potri.001G142000.1	0.548239	4.51138	0.121524
AT5G46740.1	Potri.001G142000.1	0.65367	4.50422	0.145124
AT5G10790.1	Potri.006G266100.1	0.282454	2.72312	0.103724
AT5G10790.1	Potri.018G017000.2	0.24885	4.22318	0.0589249
AT5G57990.1	Potri.006G185200.3	0.565972	2.14184	0.264245
AT5G57990.1	Potri.018G107500.1	0.452158	3.09621	0.146036
AT4G39370.3	Potri.007G077100.1	0.408513	2.6656	0.153254
AT3G47890.1	Potri.012G071900.1	0.262478	2.88612	0.0909447
AT4G17510.1	Potri.003G081000.1	0.126625	2.27183	0.0557371
AT1G50670.1	Potri.011G139500.3	0.104214	1.7634	0.0590985
AT2G38025.1	Potri.016G110400.2	0.22437	2.42496	0.092525
AT3G57810.2	Potri.016G050900.1	0.302707	2.66037	0.113784
AT3G57810.2	Potri.006G057400.3	0.37834	2.06207	0.183475
AT3G62940.3	Potri.014G134100.1	0.200713	4.00603	0.0501026
AT2G27350.3	Potri.009G160100.8	0.234076	1.74179	0.134388
AT5G67170.1	Potri.005G140500.4	0.37149	1.82561	0.203488
AT5G04250.2	Potri.010G225400.1	0.334862	2.32325	0.144135
AT5G03330.1	Potri.006G125900.1	0.336488	2.76584	0.121659
AT3G22260.1	Potri.006G021700.10	0.145207	1.312	0.110676
AT2G29640.1	Potri.001G249400.2	0.251109	1.8393	0.136524
AT3G54130.1	Potri.006G095700.1	0.179621	3.71886	0.0482999
AT2G29640.1	Potri.009G043400.1	0.341142	2.67148	0.127698
AT3G54130.1	Potri.016G110300.1	0.208554	2.78583	0.0748624
AT1G80210.1	Potri.001G172800.1	0.188324	1.97811	0.0952041
AT2G39990.1	Potri.010G192000.2	0.125168	1.73284	0.0722327
AT3G11270.2	Potri.010G192200.1	0.0717621	1.60298	0.0447679
AT5G05780.2	Potri.010G192200.1	0.065289	1.47656	0.0442171
AT2G39990.1	Potri.008G065300.2	0.860156	1.99277	0.431637
AT3G11270.2	Potri.008G065200.1	0.082678	1.78645	0.0462807
AT5G05780.2	Potri.008G065200.1	0.0824445	2.14034	0.0385194
AT1G48790.1	Potri.015G045800.1	0.274655	1.66691	0.164768
AT1G10600.2	Potri.010G041200.2	0.344243	3.36128	0.102414
AT4G16144.1	Potri.010G141100.1	0.207101	2.14775	0.0964271

## Sheet: Populus-Rice
Gene ID	Gene ID	Ka	Ks	Ka/Ks
LOC_Os04g37950.1	Potri.005G074900.1	0.0795191	4.1787	0.0190296
LOC_Os12g42600.1	Potri.016G067400.1	0.440121	4.16627	0.105639
LOC_Os07g06610.1	Potri.016G067400.1	0.445066	4.19516	0.10609
LOC_Os07g06610.1	Potri.006G201100.2	0.425765	4.76412	0.0893691
LOC_Os07g06950.1	Potri.006G198300.2	0.11412	4.8584	0.0234893
LOC_Os11g36470.1	Potri.016G064100.1	0.0725491	4.85353	0.0149477
LOC_Os07g06950.1	Potri.016G064100.1	0.117201	4.85048	0.0241628
LOC_Os08g37350.1	Potri.002G104800.1	0.532848	4.79256	0.111182
LOC_Os09g28940.1	Potri.002G104800.1	0.571029	4.78039	0.119452
LOC_Os08g37350.1	Potri.005G156900.1	0.540658	4.82038	0.112161
LOC_Os09g28940.1	Potri.005G156900.1	0.535332	4.79683	0.111601
LOC_Os06g44380.1	Potri.018G017000.2	0.701107	4.06252	0.172579
LOC_Os02g55180.1	Potri.006G185200.3	0.728942	4.32702	0.168463
LOC_Os02g55180.1	Potri.018G107500.1	0.582992	4.64199	0.125591
LOC_Os02g43760.1	Potri.003G081000.1	0.245614	3.86555	0.0635391
LOC_Os02g32190.1	Potri.003G162600.1	0.784872	3.81836	0.205552
LOC_Os02g32190.1	Potri.001G067400.2	0.75492	3.79666	0.198838
LOC_Os09g31280.1	Potri.016G050900.1	0.444052	3.94931	0.112438
LOC_Os09g31280.1	Potri.006G057400.3	0.357345	3.8603	0.0925694
LOC_Os04g33780.1	Potri.009G160100.8	0.146811	4.00628	0.0366452
LOC_Os02g57410.6	Potri.008G036900.1	0.253022	3.29421	0.0768082
LOC_Os02g57410.3	Potri.008G036700.2	0.234038	2.0145	0.116177
LOC_Os02g57410.4	Potri.010G225400.1	0.242682	1.60944	0.150786
LOC_Os03g15850.1	Potri.001G249400.2	0.311894	4.44492	0.0701686
LOC_Os01g63250.1	Potri.006G095700.1	0.201222	3.82049	0.0526691
LOC_Os03g15850.1	Potri.009G043400.1	0.493528	3.17743	0.155323
LOC_Os01g63250.1	Potri.016G110300.1	0.298315	3.96258	0.0752831

## Sheet: Populus-Zea mays
Gene ID	Gene ID	Ka	Ks	Ka/Ks
Potri.007G093600.1	Zm00001d003476_T002	0.0811704	4.15282	0.0195459
Potri.002G104800.1	Zm00001d020769_T001	0.573512	4.71778	0.121564
Potri.005G156900.1	Zm00001d020769_T001	0.577346	4.03887	0.142948
Potri.003G081000.1	Zm00001d017460_T003	0.256874	3.83891	0.0669133
Potri.008G036700.2	Zm00001d018498_T002	0.35813	3.89886	0.091855
Potri.010G225400.1	Zm00001d018498_T002	0.375448	1.75069	0.214456
Potri.006G095700.1	Zm00001d042845_T001	0.198826	3.77769	0.0526317
Potri.016G110300.1	Zm00001d042845_T001	0.26716	3.86955	0.0690415
Potri.016G110300.1	Zm00001d012361_T001	0.251821	3.83792	0.065614

## Sheet: Populus-Sorghum bicolor
Gene ID	Gene ID	Ka	Ks	Ka/Ks
Potri.007G093600.1	Sobic.006G101700.1	0.0824253	4.18526	0.0196942
Potri.005G074900.1	Sobic.006G101700.1	0.0856545	4.19889	0.0203993
Potri.016G067400.1	Sobic.002G039200.1	0.445319	1.4915	0.298571
Potri.016G067400.1	Sobic.008G176000.1	0.400442	4.2001	0.095341
Potri.006G201100.2	Sobic.002G039200.1	0.411042	2.20224	0.186647
Potri.006G198300.2	Sobic.002G042600.1	0.10644	2.93759	0.0362337
Potri.016G064100.1	Sobic.002G042600.1	0.106824	3.43176	0.0311281
Potri.002G104800.1	Sobic.002G230400.1	0.49893	4.58731	0.108763
Potri.002G104800.1	Sobic.007G159900.2	0.576576	4.65436	0.123879
Potri.005G156900.1	Sobic.002G230400.1	0.499751	2.15998	0.231368
Potri.005G156900.1	Sobic.007G159900.2	0.604762	4.67859	0.129262
Potri.001G142000.1	Sobic.004G274900.1	0.662841	4.47992	0.147958
Potri.006G185200.3	Sobic.010G065800.1	0.667086	4.54672	0.146718
Potri.001G067400.2	Sobic.004G158600.2	0.868942	3.90351	0.222605
Potri.016G050900.1	Sobic.002G246500.1	0.424966	3.94962	0.107597
Potri.016G050900.1	Sobic.007G211300.7	0.434462	4.02916	0.107829
Potri.006G057400.3	Sobic.002G246500.1	0.425572	3.8587	0.110289
Potri.009G160100.8	Sobic.006G073200.1	0.285705	4.43704	0.0643908
Potri.008G036700.2	Sobic.004G347800.1	0.231979	1.92169	0.120716
Potri.010G225400.1	Sobic.004G347800.1	0.236776	1.67211	0.141603
Potri.001G249400.2	Sobic.001G427200.1	0.282032	3.61704	0.0779732
Potri.006G095700.1	Sobic.003G358300.1	0.179584	3.75275	0.047854
Potri.009G043400.1	Sobic.001G427200.1	0.539151	3.2188	0.167501
Potri.016G110300.1	Sobic.003G358300.1	0.273104	3.85859	0.070778

## Sheet: Populus-Vitis vinifera
Gene ID	Gene ID	Ka	Ks	Ka/Ks
Potri.007G093600.1	VIT_207s0141g00230.1	0.0286674	1.22276	0.0234449
Potri.003G033700.1	VIT_209s0002g02500.1	0.0657784	0.855992	0.0768446
Potri.016G067400.1	VIT_208s0032g01080.1	0.261723	0.965072	0.271195
Potri.006G201100.2	VIT_208s0032g01080.1	0.218134	1.1936	0.182754
Potri.001G449000.2	VIT_202s0025g02760.1	0.176932	1.03274	0.171323
Potri.011G152500.1	VIT_202s0025g02760.1	0.171421	1.04692	0.163739
Potri.006G198300.2	VIT_208s0032g00600.1	0.0423579	1.1147	0.0379994
Potri.016G064100.1	VIT_208s0032g00600.1	0.0439721	1.18668	0.0370548
Potri.011G125800.2	VIT_219s0014g03900.1	0.219894	1.70042	0.129317
Potri.001G408800.1	VIT_219s0014g03900.1	0.24587	1.99519	0.123232
Potri.002G104800.1	VIT_200s0199g00030.4	0.364251	1.84917	0.196982
Potri.002G104800.1	VIT_218s0001g07370.1	0.375348	1.3276	0.282728
Potri.005G156900.1	VIT_200s0199g00030.4	0.354239	1.66499	0.212758
Potri.005G156900.1	VIT_218s0001g07370.1	0.349072	1.36906	0.254973
Potri.018G009500.1	VIT_204s0069g00760.1	0.570449	1.75641	0.324782
Potri.006G270600.2	VIT_204s0069g00760.1	0.515622	1.24259	0.414956
Potri.003G092400.1	VIT_202s0012g01340.1	0.361399	1.4372	0.25146
Potri.001G142000.1	VIT_202s0012g01340.1	0.349301	1.32775	0.263077
Potri.018G123200.1	VIT_211s0118g00280.1	0.132104	1.33367	0.0990532
Potri.006G266100.1	VIT_204s0008g06860.2	0.21951	2.81375	0.0780132
Potri.018G017000.2	VIT_204s0008g06860.2	0.209754	1.28477	0.163262
Potri.003G202800.1	VIT_213s0019g01690.1	0.203759	1.63584	0.124559
Potri.007G077100.1	VIT_207s0031g01880.1	0.289214	2.55702	0.113106
Potri.015G066500.1	VIT_217s0000g05500.1	0.200639	1.34404	0.149281
Potri.012G071900.1	VIT_217s0000g05500.1	0.193943	1.76319	0.109995
Potri.003G162600.1	VIT_201s0150g00100.1	0.125446	1.29934	0.0965463
Potri.001G067400.2	VIT_201s0150g00100.1	0.157955	1.45565	0.108511
Potri.011G139500.3	VIT_219s0090g00380.1	0.107784	0.647952	0.166346
Potri.016G110400.2	VIT_208s0007g01740.1	0.134802	0.733173	0.183862
Potri.016G050900.1	VIT_208s0007g07840.1	0.164412	1.26361	0.130113
Potri.006G057400.3	VIT_208s0007g07840.1	0.169695	3.58983	0.047271
Potri.008G177400.2	VIT_201s0010g02820.1	0.216754	0.829748	0.261228
Potri.010G234300.1	VIT_213s0074g00470.1	0.250928	2.99111	0.0838913
Potri.008G026100.1	VIT_213s0074g00470.1	0.232033	1.70601	0.136009
Potri.014G134100.1	VIT_207s0104g01410.1	0.140195	0.954934	0.146811
Potri.009G160100.8	VIT_206s0080g00850.1	0.138445	1.38174	0.100197
Potri.005G140500.1	VIT_207s0031g00240.2	0.196168	1.45266	0.135041
Potri.008G036700.2	VIT_213s0019g04620.1	0.315892	1.76153	0.179328
Potri.010G225400.1	VIT_213s0019g04620.1	0.454785	1.01399	0.448508
Potri.014G140200.1	VIT_214s0068g00690.1	0.176934	2.51347	0.0703945
Potri.001G249400.2	VIT_206s0004g06160.1	0.229696	1.26828	0.181108
Potri.006G095700.1	VIT_208s0007g01730.1	0.170046	2.24854	0.0756253
Potri.009G043400.1	VIT_206s0004g06160.1	0.373441	3.01684	0.123786
Potri.016G110300.1	VIT_208s0007g01730.1	0.191277	1.30969	0.146048
Potri.001G172800.1	VIT_209s0002g06100.1	0.125715	0.901745	0.139414
Potri.002G233500.1	VIT_205s0062g01080.1	0.126128	3.36643	0.0374664
Potri.014G147100.1	VIT_205s0062g01080.1	0.113396	1.5391	0.0736765
Potri.010G192000.2	VIT_208s0007g01980.1	0.941643	2.48521	0.378899
Potri.010G192000.2	VIT_213s0019g03470.1	0.109289	0.931062	0.117382
Potri.008G065200.1	VIT_208s0007g01980.1	0.0537856	1.15643	0.0465101
Potri.002G127900.1	VIT_218s0001g10820.1	0.00143863	2.39832	0.00059985
Potri.014G032900.2	VIT_218s0001g10820.1	0.00338844	1.31693	0.00257299
Potri.015G045800.1	VIT_217s0000g03500.1	0.194447	1.2949	0.150164
Potri.010G041200.6	VIT_201s0127g00710.5	0.978634	1.60011	0.611603
Potri.010G141100.1	VIT_205s0077g01350.1	0.111053	1.26297	0.0879304
