# Supplementary material for: The DUB family in Populus: identification, characterization, evolution and expression patterns
Source: BMC Genomics. 2021 Jul 15;22:541. doi: 10.1186/s12864-021-07844-3 (PMC8281628; doi:10.1186/s12864-021-07844-3)
Supplement: Supplementary file 6 — Additional file 6 Table S6 Detailed information of cis-acting elements of 88 PtrDUB genes. [file 12864_2021_7844_MOESM6_ESM.xlsx]

## Sheet: Sheet1
	Table S6.Detailed information of cis-acting elements of 88 PtrDUB genes.
			TCA-element	CGTCA-motif	EIRE	ELI-box3	Box-S	WUN-motif	LTR	ABRE	MBS	W-box
Gene name	Gene name	Gene ID	CCATCTTTTT	CGTCA	TTCGACC	AAACCAATT	AGCCACC	TCATTACGAA	CCGAAA	YACGTGGC	TAACTG	TTGACCY
PtrUBP1	PtrUBP1	Potri.017G055600	2							4	1	2
PtrUBP2	PtrUBP2	Potri.001G315600							2	1
PtrUBP3	PtrUBP3	Potri.007G093600	1					1		5
PtrUBP4	PtrUBP4	Potri.005G074900	1					1		5
PtrUBP5.1	PtrUBP5.1	Potri.016G031900		1				2		1	1
PtrUBP5.2	PtrUBP5.2	Potri.006G033800		2				1		1		1
PtrUBP6	PtrUBP6	Potri.003G033700	2					1		1
PtrUBP7	PtrUBP7	Potri.001G197400								3		1
PtrUBP8.1	PtrUBP8.1	Potri.016G067400	1	2						2	1
PtrUBP8.2	PtrUBP8.2	Potri.006G201100	1							5		3
PtrUBP8.3	PtrUBP8.3	Potri.001G214800							4		1
PtrUBP9	PtrUBP9	Potri.001G449000	1	2						1		1
PtrUBP10	PtrUBP10	Potri.011G152500								1		1
PtrUBP12.1	PtrUBP12.1	Potri.006G198300		2				2	1	7		1
PtrUBP12.2	PtrUBP12.2	Potri.016G064100		1				1		5		1
PtrUBP13.1	PtrUBP13.1	Potri.008G012600	1	3				1				2
PtrUBP13.2	PtrUBP13.2	Potri.010G245100		1				2			2
PtrUBP14.1	PtrUBP14.1	Potri.011G125800	2					3	1			1
PtrUBP14.2	PtrUBP14.2	Potri.001G408800							1	3		1
PtrUBP15.1	PtrUBP15.1	Potri.001G378900							1	5		1
PtrUBP15.2	PtrUBP15.2	Potri.011G095200						1	2	4		1
PtrUBP16	PtrUBP16	Potri.002G104800						2				2
PtrUBP17	PtrUBP17	Potri.005G156900		3						1
PtrUBP18.1	PtrUBP18.1	Potri.018G009500	2
PtrUBP18.2	PtrUBP18.2	Potri.018G011200		1			1				1	1
PtrUBP19	PtrUBP19	Potri.006G270600						2	1			1
PtrUBP20	PtrUBP20	Potri.003G092400	1						1
PtrUBP21	PtrUBP21	Potri.001G142000									2
PtrUBP22.1	PtrUBP22.1	Potri.018G123200	1							1		1
PtrUBP22.2	PtrUBP22.2	Potri.006G266100	1					2	1			1
PtrUBP22.3	PtrUBP22.3	Potri.018G017000	1					2		1		3
PtrUBP23.1	PtrUBP23.1	Potri.006G185200	1					2
PtrUBP23.2	PtrUBP23.2	Potri.018G107500	1	1				2			2	2
PtrUBP24	PtrUBP24	Potri.003G202800	3	2						4
PtrUBP25.1	PtrUBP25.1	Potri.011G112800
PtrUBP25.2	PtrUBP25.2	Potri.001G394600		1					1	2	1	2
PtrUBP26.1	PtrUBP26.1	Potri.005G179500		1				1		1		1
PtrUBP26.2	PtrUBP26.2	Potri.002G081600		1					1	10
PtrUBP27	PtrUBP27	Potri.007G077100	1	2				1				1
PtrUBP28	PtrUBP28	Potri.006G010100						1	1	1
PtrUBP29	PtrUBP29	Potri.016G014000								3		1
PtrUBP30	PtrUBP30	Potri.015G066500
PtrUBP31	PtrUBP31	Potri.012G071900						2		3		1
PtrUBP32	PtrUBP32	Potri.017G089250	1							2	2
PtrUCH1	PtrUCH1	Potri.004G130400	1	1						4
PtrUCH2	PtrUCH2	Potri.017G075200						1	1			3
PtrUCH3	PtrUCH3	Potri.003G081000	2						2			2
PtrOTU1.1	PtrOTU1.1	Potri.003G162600	1	4						1
PtrOTU1.2	PtrOTU1.2	Potri.001G067400		1				1			1	2
PtrOTU2.1	PtrOTU2.1	Potri.011G139500	2	2				1			1
PtrOTU2.2	PtrOTU2.2	Potri.001G430200		1				1				1
PtrOTU2.3	PtrOTU2.3	Potri.001G435500		1						3		1
PtrOTU3	PtrOTU3	Potri.016G110400		2						7		1
PtrOTU4.1	PtrOTU4.1	Potri.016G050900						1		4		4
PtrOTU4.2	PtrOTU4.2	Potri.006G057400	1	2						6	1	1
PtrOTU4.3	PtrOTU4.3	Potri.008G177400						2			1
PtrOTU4.4	PtrOTU4.4	Potri.010G234300										4
PtrOTU4.5	PtrOTU4.5	Potri.008G026100		2				2		8
PtrOTU5	PtrOTU5	Potri.014G134100		2			2		1	6	1	1
PtrOTLD1.1	PtrOTLD1.1	Potri.009G160100	1				1			6		1
PtrOTLD1.2	PtrOTLD1.2	Potri.004G196800		2						6	1	3
PtrOTU7	PtrOTU7	Potri.005G140500						1		1	1
PtrOTU9.1	PtrOTU9.1	Potri.008G036900		3						1	1	2
PtrOTU9.2	PtrOTU9.2	Potri.008G036700							1	5
PtrOTU9.3	PtrOTU9.3	Potri.010G225400	2					1	2	3
PtrOTU10.1	PtrOTU10.1	Potri.016G094700						1		3	1
PtrOTU10.2	PtrOTU10.2	Potri.006G125900		1				1			1
PtrOTU11.1	PtrOTU11.1	Potri.016G019700	1	2						3	1	1
PtrOTU11.2	PtrOTU11.2	Potri.006G021700	1					1	1		3	2
PtrOTU12	PtrOTU12	Potri.014G140200		2					1	2	4	1
PtrMJD1	PtrMJD1	Potri.001G249400		1				2		2		2
PtrMJD2	PtrMJD2	Potri.006G095700	2	1				1		3	2
PtrMJD3	PtrMJD3	Potri.009G043400	1						1	3	2	1
PtrMJD4	PtrMJD4	Potri.016G110300	2	1						4
PtrBRCC36A	PtrBRCC36AA	Potri.001G172800		1			1	1		1
PtrBRCC36B	PtrBRCC36B	Potri.002G233500						5	2
PtrBRCC36C	PtrBRCC36C	Potri.014G147100	2						1	1	1
PtrBRCC36D	PtrBRCC36D	Potri.010G192000	1							2
PtrBRCC36E	PtrBRCC36E	Potri.010G192200	1	1				1
PtrBRCC36F	PtrBRCC36F	Potri.008G065300	1	1				1	1	2		1
PtrBRCC36G	PtrBRCC36G	Potri.008G065200	2					1		1		3
PtrRPN11.1	PtrRPN11.1	Potri.002G127900								1	2
PtrRPN11.2	PtrRPN11.2	Potri.014G032900						2		3	1	2
PtrAMSH1	PtrAMSH1	Potri.015G045800	1						3		1
PtrAMSH2	PtrAMSH2	Potri.010G041200	1					3	1		2
PtrAMSH3	PtrAMSH3	Potri.010G141100		1				1	1	2	1
PtrCSN5A	PtrCSN5A	Potri.018G006100	1							1	1
PtrCSN5B	PtrCSN5B	Potri.006G275100	1				1				2
